# Supplementary material for: Complexity, Predictability and Time Homogeneity of Syntax in the Songs of Cassin’s Vireo (Vireo cassinii)
Source: PLoS One. 2016 Apr 6;11(4):e0150822. doi: 10.1371/journal.pone.0150822 (PMC4822860; doi:10.1371/journal.pone.0150822)
Supplement: S1 Table — Information about the identity of the subject of each recording, and the number of phrases, duration, and recording time and date for each recording. (XLSX) [file pone.0150822.s002.xlsx]

## Sheet: Sheet1
File name	Individual	Phrases in recording	Length	Recording Date	Recording Time
1113	AGBk	153	00:16:27	2013-04-26	07:14:00
1115	AGBk	151	00:19:14	2013-04-26	07:35:00
1141	AGBk	92	00:11:58	2013-04-27	07:25:00
1160	AGBk	440	00:13:51	2013-05-13	08:32:00
1161	AGBk	1337	00:52:28	2013-05-13	09:28:00
1194	AGBk	383	00:14:54	2013-05-14	14:46:00
1212	AGBk	79	00:03:22	2013-06-06	07:46:00
1222	AGBk	149	00:12:03	2013-06-06	14:54:00
1250	AGBk	221	00:07:37	2013-06-08	11:35:00
1254	AGBk	329	00:40:57	2013-06-09	16:34:00
1258	AGBk	1525	01:58:47	2013-06-10	08:50:00
1279	AGBk	76	00:09:43	2013-06-26	05:59:00
1285	AGBk	68	00:28:13	2013-06-26	15:39:00
1286	AGBk	167	00:07:36	2013-06-27	06:08:00
1291	AGBk	434	00:52:42	2013-06-27	12:07:00
1294	AGBk	116	00:10:42	2013-06-28	06:14:00
1406	AGBk	652	00:39:55	2014-05-05	07:05:00
1426	AGBk	547	00:57:55	2014-05-08	14:44:00
1439	AGBk	763	00:46:32	2014-05-10	07:51:00
1453	AGBk	65	00:44:17	2014-05-12	07:11:00
1459	AGBk	452	01:10:17	2014-05-12	16:16:00
1483	AGBk	95	00:05:51	2014-05-15	12:08:00
1496	AGBk	560	00:32:30	2014-05-23	07:44:00
1532	AGBk	344	00:22:42	2014-05-24	11:18:00
1539	AGBk	244	00:14:18	2014-05-25	11:16:00
1551	AGBk	71	00:14:18	2014-05-26	15:25:00
1558	AGBk	58	00:05:38	2014-05-28	07:15:00
1581	AGBk	186	00:09:20	2014-05-29	08:35:00
1589	AGBk	159	00:10:37	2014-05-29	16:59:00
1597	AGBk	115	00:08:11	2014-05-30	11:05:00
1601	AGBk	70	00:02:48	2014-05-31	09:58:00
1614	AGBk	101	00:15:12	2014-06-02	09:13:00
1639	AGBk	80	00:05:52	2014-06-04	07:08:00
1683	AGBk	54	00:06:35	2014-06-15	08:01:00
1165	AGO	189	00:08:54	2013-05-13	10:16:00
1199	AGO	214	00:09:24	2013-05-15	07:50:00
1226	AGO	122	00:08:31	2013-06-06	15:53:00
1227	AGO	58	00:05:08	2013-06-06	16:09:00
1260	AGO	94	00:45:32	2013-06-10	10:41:00
1295	AGO	230	00:41:13	2013-06-28	06:59:00
1296	AGO	61	00:39:45	2013-06-28	07:48:00
1423	AGO	241	00:47:46	2014-05-08	08:15:00
1443	AGO	287	00:52:03	2014-05-10	11:34:00
1445	AGO	400	00:48:17	2014-05-11	07:36:00
1477	AGO	117	00:39:31	2014-05-14	15:52:00
1500	AGO	401	00:49:53	2014-05-23	09:25:00
1559	AGO	50	00:04:21	2014-05-28	07:21:00
1560	AGO	311	00:11:07	2014-05-28	07:33:00
1562	AGO	186	00:09:33	2014-05-28	08:09:00
1563	AGO	222	00:12:51	2014-05-28	08:24:00
1565	AGO	69	00:07:39	2014-05-28	08:45:00
1616	AGO	330	00:16:34	2014-06-02	09:35:00
1686	AGO	87	00:06:57	2014-06-15	09:09:00
1713	AGO	241	01:23:37	2014-06-18	10:41:00
1735	AGO	405	01:30:18	2014-06-20	11:55:00
1754	AGO	177	01:06:42	2014-06-22	08:12:00
1238	AOBu	534	00:31:41	2013-06-07	09:16:00
1239	AOBu	448	00:29:40	2013-06-07	09:50:00
1244	AOBu	144	00:43:33	2013-06-07	16:40:00
1247	AOBu	325	00:50:06	2013-06-08	07:48:00
1248	AOBu	876	01:38:43	2013-06-08	09:29:00
1249	AOBu	724	01:48:41	2013-06-08	11:17:00
1252	AOBu	832	01:23:18	2013-06-09	08:23:00
1253	AOBu	509	01:14:22	2013-06-09	09:37:00
1271	AOBu	684	02:12:35	2013-06-11	16:48:00
1287	AOBu	361	02:01:35	2013-06-27	08:14:00
1421	AOBu	122	00:04:09	2014-05-08	06:57:00
1422	AOBu	380	00:09:46	2014-05-08	07:10:00
1471	AOBu	245	00:27:10	2014-05-13	11:55:00
1489	AOBu	176	00:23:18	2014-05-16	08:03:00
1525	AOBu	139	00:35:43	2014-05-24	07:40:00
1549	AOBu	67	00:18:20	2014-05-26	13:47:00
1571	AOBu	77	00:06:38	2014-05-29	07:07:00
1636	AOBu	63	00:11:34	2014-06-03	10:09:00
1637	AOBu	203	00:38:28	2014-06-03	10:58:00
1828	AOBu	74	00:03:20	2014-06-25	07:47:00
1408	AYO	79	00:36:39	2014-05-06	12:18:00
1412	AYO	145	00:18:54	2014-05-07	08:45:00
1449	AYO	240	00:35:57	2014-05-11	10:08:00
1513	AYO	62	00:04:01	2014-05-23	14:10:00
1536	AYO	57	00:03:00	2014-05-25	09:54:00
1603	AYO	138	00:05:55	2014-05-31	11:15:00
1620	AYO	86	00:04:24	2014-06-02	11:17:00
1621	AYO	117	00:06:49	2014-06-02	11:48:00
1627	AYO	411	00:22:36	2014-06-03	08:06:00
1135	BuRA	90	00:11:35	2013-04-26	15:58:00
1264	BuRA	582	00:21:56	2013-06-11	08:30:00
1265	BuRA	212	00:15:05	2013-06-11	08:55:00
1266	BuRA	1124	00:49:12	2013-06-11	09:58:00
1416	BuRA	197	00:17:20	2014-05-07	12:01:00
1424	BuRA	493	01:15:29	2014-05-08	10:45:00
1434	BuRA	116	00:23:30	2014-05-09	11:22:00
1435	BuRA	52	00:07:43	2014-05-09	11:53:00
1441	BuRA	109	00:09:34	2014-05-10	10:00:00
1455	BuRA	110	00:08:26	2014-05-12	07:55:00
1478	BuRA	54	00:06:01	2014-05-14	16:27:00
1503	BuRA	447	00:55:52	2014-05-23	12:17:00
1590	BuRA	408	00:33:38	2014-05-30	08:23:00
1605	BuRA	431	00:40:30	2014-06-01	08:24:00
1606	BuRA	145	00:28:01	2014-06-01	09:07:00
1618	BuRA	72	00:50:04	2014-06-02	10:55:00
1834	BuRA	121	00:10:04	2014-06-25	09:54:00
1835	BuRA	69	00:07:48	2014-06-25	10:04:00
1836	BuRA	87	00:20:26	2014-06-25	11:12:00
1179	Gate	69	00:05:20	2013-05-14	08:24:00
1180	Gate	127	00:11:34	2013-05-14	08:42:00
1193	Gate	313	00:24:06	2013-05-14	13:14:00
1201	Gate	406	00:24:50	2013-05-15	08:37:00
1207	Gate	145	00:14:20	2013-05-15	15:20:00
1208	Gate	126	00:15:09	2013-05-15	15:39:00
1209	Gate	218	00:18:23	2013-05-15	15:58:00
1235	Gate	82	00:07:46	2013-06-07	08:27:00
1236	Gate	84	00:05:29	2013-06-07	08:33:00
1480	GRA	90	01:04:56	2014-05-15	10:55:00
1529	GRA	243	00:37:51	2014-05-24	09:47:00
1530	GRA	91	00:23:39	2014-05-24	10:16:00
1540	GRA	897	00:58:29	2014-05-25	12:22:00
1552	GRA	665	01:06:03	2014-05-26	16:35:00
1580	GRA	451	00:20:50	2014-05-29	08:03:00
1588	GRA	127	00:09:15	2014-05-29	11:36:00
1602	GRA	416	00:56:35	2014-05-31	11:06:00
1604	GRA	244	00:08:15	2014-05-31	11:27:00
1625	GRA	380	00:16:32	2014-06-03	07:35:00
1831	GRA	314	00:30:00	2014-06-25	08:30:00
1147	Meadow	631	00:16:43	2013-04-27	08:48:00
1214	Meadow	96	00:05:59	2013-06-06	08:05:00
1215	Meadow	54	00:02:56	2013-06-06	08:10:00
1216	Meadow	65	00:05:44	2013-06-06	08:23:00
1218	Meadow	255	00:12:04	2013-06-06	08:57:00
1219	Meadow	235	00:20:15	2013-06-06	09:21:00
1220	Meadow	169	00:15:43	2013-06-06	10:09:00
1413	ORA	154	00:35:10	2014-05-07	09:22:00
1447	ORA	55	00:05:31	2014-05-11	08:43:00
1463	ORA	65	00:02:23	2014-05-12	17:21:00
1465	ORA	978	00:41:49	2014-05-13	08:49:00
1586	ORA	55	00:03:49	2014-05-29	10:10:00
1587	ORA	185	00:25:27	2014-05-29	10:36:00
1610	ORA	237	00:38:32	2014-06-01	10:52:00
1705	ORA	83	00:05:13	2014-06-17	07:51:00
1761	ORA	105	00:06:47	2014-06-22	09:05:00
1762	ORA	173	00:09:38	2014-06-22	09:15:00
1764	ORA	172	00:13:41	2014-06-22	09:33:00
1436	RYA	59	00:18:23	2014-05-09	16:12:00
1473	RYA	75	00:07:15	2014-05-14	12:01:00
1573	RYA	56	00:07:20	2014-05-29	07:22:00
1575	RYA	77	00:07:09	2014-05-29	07:32:00
1632	RYA	251	00:16:45	2014-06-03	09:45:00
1678	RYA	1060	00:47:15	2014-06-15	07:28:00
1679	RYA	55	00:01:59	2014-06-15	07:40:00
1682	RYA	147	00:05:31	2014-06-15	07:52:00
1692	RYA	148	00:07:40	2014-06-16	06:47:00
1697	RYA	173	00:11:46	2014-06-16	08:50:00
1739	RYA	209	00:11:21	2014-06-21	07:18:00
1741	RYA	163	00:16:28	2014-06-21	07:46:00
1743	RYA	191	00:13:01	2014-06-21	08:10:00
1825	RYA	373	00:27:01	2014-06-25	07:17:00
1707	Gully	1195	00:56:07	2014-06-17	09:21:00
1725	Gully	152	00:11:38	2014-06-20	07:36:00
1730	Gully	235	00:11:23	2014-06-20	08:16:00
1731	Gully	740	00:41:41	2014-06-20	09:05:00
1414	WABk	594	00:42:09	2014-05-07	10:26:00
1427	WABk	116	00:22:01	2014-05-08	15:14:00
1450	WABk	135	00:08:24	2014-05-11	10:21:00
1464	WABk	241	00:20:32	2014-05-13	07:21:00
1479	WABk	352	00:19:09	2014-05-14	16:52:00
1485	WABk	416	00:39:09	2014-05-15	17:06:00
1493	WABk	335	00:12:15	2014-05-16	09:47:00
1506	WABk	141	00:08:19	2014-05-23	13:23:00
1533	WABk	421	00:19:22	2014-05-25	07:10:00
1541	WABk	299	00:36:14	2014-05-26	07:56:00
1542	WABk	58	00:01:26	2014-05-26	08:01:00
1556	WABk	532	00:27:13	2014-05-27	11:18:00
1585	WABk	1074	00:59:30	2014-05-29	10:04:00
1594	WABk	350	00:15:49	2014-05-30	09:48:00
1595	WABk	479	00:26:50	2014-05-30	10:15:00
1611	WABk	412	00:18:45	2014-06-01	11:17:00
1612	WABk	213	00:13:10	2014-06-01	11:30:00
1622	WABk	373	00:17:06	2014-06-02	12:06:00
1688	WABk	175	00:19:03	2014-06-15	10:42:00
1706	WABk	267	00:30:24	2014-06-17	08:23:00
1709	WABk	740	00:40:57	2014-06-17	10:15:00
1718	WABk	159	01:30:59	2014-06-19	11:01:00
1726	WABk	76	00:05:05	2014-06-20	07:42:00
1727	WABk	119	00:07:58	2014-06-20	07:50:00
1748	WABk	162	00:11:46	2014-06-21	10:32:00
1752	WABk	56	00:36:05	2014-06-21	11:31:00
1765	WABk	67	00:06:30	2014-06-22	09:45:00
1770	WABk	78	00:04:37	2014-06-22	10:24:00
1839	WABk	75	00:09:54	2014-06-25	11:38:00
1841	WABk	73	00:12:33	2014-06-25	11:56:00
1280	YAW	542	00:44:11	2013-06-26	07:08:00
1415	YAW	84	00:55:01	2014-05-07	11:27:00
1428	YAW	50	00:03:37	2014-05-08	15:23:00
1430	YAW	357	00:20:00	2014-05-09	09:17:00
1461	YAW	61	00:03:44	2014-05-12	16:27:00
1462	YAW	305	00:19:50	2014-05-12	16:51:00
1486	YAW	91	00:03:16	2014-05-15	17:28:00
1568	YAW	222	00:51:22	2014-05-28	10:41:00
1596	YAW	98	00:08:46	2014-05-30	10:50:00
1641	YAW	170	00:40:11	2014-06-04	08:01:00
1690	YAW	265	00:20:11	2014-06-15	11:31:00
1701	YAW	277	00:19:34	2014-06-16	10:01:00
1724	YAW	237	00:19:29	2014-06-20	07:14:00
1728	YAW	193	00:08:32	2014-06-20	08:00:00
1757	YAW	216	00:12:04	2014-06-22	08:45:00
1269	YBuA	79	00:26:03	2013-06-11	10:50:00
1270	YBuA	494	00:49:20	2013-06-11	11:40:00
1289	YBuA	270	00:22:42	2013-06-27	08:54:00
1297	YBuA	238	00:34:53	2013-06-28	08:41:00
1544	YBuA	93	00:03:58	2014-05-26	08:46:00
1545	YBuA	163	00:07:27	2014-05-26	08:57:00
1546	YBuA	221	00:10:30	2014-05-26	09:13:00
1547	YBuA	55	00:13:42	2014-05-26	09:29:00
1584	YBuA	51	00:05:02	2014-05-29	09:01:00
1593	YBuA	379	00:41:02	2014-05-30	09:15:00
1608	YBuA	193	00:20:08	2014-06-01	09:37:00
1609	YBuA	217	00:32:30	2014-06-01	10:09:00
1649	YBuA	158	00:25:09	2014-06-05	07:43:00
1650	YBuA	139	00:21:33	2014-06-05	08:04:00
1715	YBuA	107	00:06:10	2014-06-19	07:38:00
1716	YBuA	87	00:08:41	2014-06-19	09:19:00
